# Supplementary material for: Straightforward Access to a New Class of Dual DYRK1A/CLK1 Inhibitors Possessing a Simple Dihydroquinoline Core
Source: Molecules. 2022 Dec 21;28(1):36. doi: 10.3390/molecules28010036 (PMC9822041; doi:10.3390/molecules28010036)
Supplement: Supplementary file 1 [file molecules-28-00036-s001.zip]

Archive with 1 entries (1 files):
- molecules-2084357-supplementary.pdf
